# Supplementary material for: Characterisation of a transcriptome to find sequence differences between two differentially migrating subspecies of the willow warbler Phylloscopus trochilus
Source: BMC Genomics. 2013 May 14;14:330. doi: 10.1186/1471-2164-14-330 (PMC3660185; doi:10.1186/1471-2164-14-330)
Supplement: Additional file 1: Table S1 — Comparison of sequencing depth, number of aligned positions and SNP statistics between the full set of aligned reads and the subset of aligned reads with a mapping quality (MQ) ≥30. [file 1471-2164-14-330-S1.xls]

## Sheet: Sheet1
Table S1
	all reads (MQ≥0)	filtered reads (MQ≥30)
Number of aligned reads	1515232	1223938
Number of bp
All	69789646	48982286
Intergenic	37264390	25220051
Genic	32525078	23762135
Intronic	21373444	13293329
Exonic	9872566	9441762
Mean sequencing depth (range)
All	6.4 (1-3,148)	7.3 (1-2,465)
Intergenic	5.9 (1-3,148)	6.4 (1-2,465)
Genic	7.0 (1-1,738)	8.2 (1-1,733)
Intronic	3.0 (1-561)	2.9 (1-422)
Exonic	15.6 (1-1,738)	15.3 (1-1,733)
Number of raw SNPs	1557265	1010535
Number of high-quality SNPs1	162503	103807
Number of highly differentiated SNPs2	55	32
Number of unique genes3	12101	11480
1SNPs with a minor allele frequency of at least 0.05 and with the minor allele present in at least three reads.
2 SNPs with a differentiation index of at least 0.9 and a sequencing depth of at least eight reads in each of the subspecies pools.
3 Does not include positions overlapping with multiple genes.
