# Supplementary material for: Characterisation of a transcriptome to find sequence differences between two differentially migrating subspecies of the willow warbler Phylloscopus trochilus
Source: BMC Genomics. 2013 May 14;14:330. doi: 10.1186/1471-2164-14-330 (PMC3660185; doi:10.1186/1471-2164-14-330)
Supplement: Additional file 2: Table S2 — Highly differentiated SNPs (DI ≥0.9) with a minimum of eight reads from each of the sequencing pools. [file 1471-2164-14-330-S2.xls]

## Sheet: Sheet1
Table S2
chromosome	position	min depth/pool	DI	overlapping feature/distance to nearest feature (bp)	gene (ENSEMBL ID, associated name)
chr1	4693745	9	0.91	2738	ENSTGUG00000005943,"PDXK"
chr1	48509942*	13	0.92	exon	ENSTGUG00000011529,"RNF6"
chr1	56558186*	9	1	1731	ENSTGUG00000012205,"RB1"
chr1	56558270	9	1	1647	ENSTGUG00000012205,"RB1"
chr1	56558426	9	1	1491	ENSTGUG00000012205,"RB1"
chr1	56558455	9	1	1462	ENSTGUG00000012205,"RB1"
chr1	56558458	9	1	1459	ENSTGUG00000012205,"RB1"
chr1	56558496	8	1	1421	ENSTGUG00000012205,"RB1"
chr1	57059422*	12	0.92	4318	ENSTGUG00000012256,"ESD"
chr1	57059472*	11	0.91	4368	ENSTGUG00000012256,"ESD"
chr1	93943586	8	1	514027	ENSTGUG00000013401
chr1A	32952256*	10	0.94	exon	ENSTGUG00000006459,"XPOT"
chr2	3348189*	8	0.92	1662	ENSTGUG00000000306,"ADCYAP1R1"
chr2	9324087	10	1	7167	ENSTGUG00000000698,"LMBR1"
chr2	101951215*	13	0.93	exon	ENSTGUG00000009450,"RNMT"
chr2	101951219*	12	0.92	exon	ENSTGUG00000009450,"RNMT"
chr2	108758921	8	0.9	640	ENSTGUG00000010392,"RIOK3"
chr3	15320423	14	0.93	38806	ENSTGUG00000003445,"MTA3"
chr3	45794992	9	0.91	220	ENSTGUG00000010491,"RYR2"
chr3	46858735	11	0.94	intron	ENSTGUG00000010596,"RGS7"
chr3	47038800	10	0.9	51100	ENSTGUG00000010636
chr3	47647792	16	0.96	1979	ENSTGUG00000010682,"SASH1"
chr3	53831777	14	1	85	ENSTGUG00000011109,"C6orf35"
chr3	54091351	11	0.9	103805	ENSTGUG00000011113,"ARID1B"
chr3	86027951	8	0.91	intron	ENSTGUG00000012749,"BAI3"
chr3	86027952	8	0.91	intron	ENSTGUG00000012749,"BAI3"
chr3	86027982	9	0.92	intron	ENSTGUG00000012749,"BAI3"
chr3	86028013*	9	0.92	intron	ENSTGUG00000012749,"BAI3"
chr3	99394183	8	1	intron	ENSTGUG00000013044,"HPCAL1"
chr4	25179500	9	1	exon	ENSTGUG00000004335,"INTS10"
chr4	29290060	10	0.9	intron	ENSTGUG00000005484,"GRIA2"
chr4	31533990	9	1	1142	ENSTGUG00000005843,"TMEM192"
chr4	53768343	8	1	exon	ENSTGUG00000009517,"GPR125"
chr5	3850065*	18	0.91	intron	ENSTGUG00000005084
chr5	6011375	9	0.9	exon	ENSTGUG00000005600,"FBXO3"
chr5	6374652	10	1	340	ENSTGUG00000005863,"FADS3"
chr5	6374679	12	1	367	ENSTGUG00000005863,"FADS3"
chr5	6374733	12	0.96	421	ENSTGUG00000005863,"FADS3"
chr5	6375371*	30	0.95	1059	ENSTGUG00000005863,"FADS3"
chr5	6375565*	25	0.96	1253	ENSTGUG00000005863,"FADS3"
chr5	6375583*	22	0.96	1271	ENSTGUG00000005863,"FADS3"
chr6	15336584	10	0.9	intron	ENSTGUG00000007122,"SORBS1"
chr6	16617966	9	0.93	exon	ENSTGUG00000007766,"BLOC1S2"
chr6	21687101	8	0.95	intron	ENSTGUG00000009834,"LCOR"
chr6	27880392	9	0.92	intron	ENSTGUG00000010927,"ABLIM1"
chr6	31952022	9	1	85	ENSTGUG00000011339,"C10orf88"
chr8	7854234	8	0.91	exon	ENSTGUG00000005031,"XP_002187778.1"
chr8	16041382	8	0.9	7007	ENSTGUG00000007060,"ST6GALNAC3"
chr9	2387341	10	0.9	7905	ENSTGUG00000005529,"YEATS2"
chr9	11353997	9	0.92	10008	ENSTGUG00000008316,"TRIP12"
chr10	3477546*	15	0.94	exon	ENSTGUG00000004734,"SORD"
chr10	10160414	8	1	2696	ENSTGUG00000007252
chr13	11476604	13	0.92	1089	ENSTGUG00000001385,"IL4"
chr17	9345940	8	1	2044	ENSTGUG00000006402,"NACC2"
chrUn	18475932	8	1	323	ENSTGUG00000015904,"XP_002189531.1"
*Validated with Sanger sequencing
